# Supplementary material for: The Molecular Mechanism of Antioxidation of Huolisu Oral Liquid Based on Serum Analysis and Network Analysis
Source: Front Pharmacol. 2021 Nov 1;12:710976. doi: 10.3389/fphar.2021.710976 (PMC8591200; doi:10.3389/fphar.2021.710976)
Supplement: Supplementary file 1 [file DataSheet1.zip]

Archive with 1 entries (1 files):
- Schedule.doc
